# Supplementary material for: Urgency Promotes Affective Disengagement: Effects From Bivalent Cues on Preference Formation for Abstract Images
Source: Front Psychol. 2020 Jun 23;11:1404. doi: 10.3389/fpsyg.2020.01404 (PMC7325338; doi:10.3389/fpsyg.2020.01404)
Supplement: DATA SHEET S1 — Complete data set for manual responses in the present study, organized in four Data Sheets: Choice_Probability_FACE; Choice_Probability_FOOD; RT_FACE; and RT_FOOD. [file Table_1.XLSX]

## Sheet: Choice_Probability_FACE
FACE CUE		Choice probability on choosing uncued images
					Deadline									Self-paced
participant		Dot		NEU FACE		HAP FACE		DIS FACE			Dot		NEU FACE		HAP FACE		DIS FACE
1		0.589744		0.625		0.475		0.564103			0.55		0.525		0.525		0.6
2		0.461538		0.487179		0.4		0.552632			0.45		0.375		0.525		0.45
3		0.538462		0.675		0.525		0.7			0.5		0.675		0.575		0.625
4		0.512821		0.525		0.666667		0.525			0.675		0.375		0.5		0.475
5		0.525		0.525		0.55		0.55			0.475		0.575		0.45		0.575
6		0.894737		0.95		0.194444		0.702703			0.625		0.675		0.225		0.45
7		0.575		0.65		0.725		0.675			0.5		0.7		0.55		0.525
8		0.615385		0.512821		0.55		0.589744			0.375		0.525		0.375		0.575
9		0.425		0.461538		0.487179		0.35			0.525		0.475		0.525		0.45
10		0.525		0.575		0.55		0.625			0.525		0.425		0.425		0.425
11		0.375		0.525		0.487179		0.564103			0.5		0.45		0.575		0.425
12		0.487179		0.552632		0.513514		0.6			0.625		0.575		0.425		0.575
13		0.575		0.641026		0.358974		0.578947			0.45		0.3		0.575		0.5
14		0.325		0.45		0.475		0.45			0.325		0.625		0.6		0.375
15		0.692308		0.538462		0.487179		0.736842			0.6		0.475		0.55		0.5
16		0.538462		0.55		0.5		0.625			0.45		0.45		0.575		0.525
17		0.6		0.5		0.55		0.55			0.55		0.6		0.575		0.55
18		0.552632		0.575		0.487179		0.45			0.5		0.55		0.5		0.375
19		0.487179		0.432432		0.65		0.567568			0.6		0.275		0.475		0.55
20		0.589744		0.552632		0.55		0.552632			0.475		0.45		0.575		0.425
21		0.425		0.4		0.475		0.45			0.475		0.45		0.575		0.475
22		0.410256		0.525		0.55		0.625			0.425		0.5		0.525		0.525
23		0.5		0.55		0.6		0.65			0.45		0.5		0.575		0.425
24		0.487179		0.45		0.475		0.425			0.375		0.45		0.475		0.5
25		0.55		0.55		0.7		0.65			0.475		0.575		0.725		0.425
26		0.375		0.461538		0.55		0.55			0.5		0.375		0.375		0.525
27		0.459459		0.526316		0.512821		0.475			0.55		0.325		0.5		0.375
28		0.625		0.725		0.692308		0.7			0.625		0.625		0.575		0.525

## Sheet: Choice_Probability_FOOD
FOOD CUE		Choice probability on choosing uncued images
				Deadline									Self-paced
participant		Dot		APP food		AVE food			participant		Dot		APP food		AVE food
1		0.4875		0.512821		0.443038			1		0.525		0.55		0.55
2		0.632911		0.602564		0.78481			2		0.475		0.6125		0.4875
3		0.35443		0.5875		0.575			3		0.3875		0.575		0.575
4		0.5125		0.525		0.607595			4		0.5625		0.5125		0.55
5		0.575		0.4875		0.3625			5		0.525		0.5625		0.525
6		0.4625		0.625		0.75			6		0.4625		0.3		0.75
7		0.417722		0.448718		0.4375			7		0.525		0.5375		0.475
8		0.6125		0.205128		0.871795			8		0.5125		0.4875		0.5375
9		0.4875		0.5125		0.5875			9		0.5125		0.4375		0.4625
10		0.459459		0.455696		0.607595			10		0.55		0.5		0.5125
11		0.55		0.425		0.493671			11		0.5375		0.55		0.4625
12		0.5125		0.5625		0.6125			12		0.4625		0.425		0.55
13		0.594937		0.475		0.545455			13		0.45		0.525		0.4375
14		0.5		0.5		0.589744			14		0.4875		0.45		0.4875
15		0.424658		0.538462		0.468354			15		0.5		0.5125		0.4125
16		0.468354		0.556962		0.564103			16		0.55		0.5375		0.4875
17		0.582278		0.468354		0.556962			17		0.6875		0.65		0.65
18		0.4875		0.493671		0.45			18		0.5		0.525		0.4125
19		0.558442		0.525		0.518987			19		0.475		0.55		0.475
20		0.5		0.434211		0.525			20		0.575		0.5125		0.55
21		0.475		0.513158		0.576923			21		0.5125		0.575		0.5375
22		0.575		0.5375		0.4875			22		0.6		0.6125		0.7
23		0.532468		0.61039		0.525641			23		0.5125		0.5625		0.4875
24		0.468354		0.506329		0.5375			24		0.4625		0.5875		0.55
25		0.5875		0.325		0.7125			25		0.5125		0.5875		0.4875
26		0.56		0.493333		0.506494			26		0.6125		0.475		0.45
27		0.4625		0.5125		0.425			27		0.625		0.6		0.5125
28		0.5		0.381579		0.506329			28		0.4625		0.4875		0.5375
29		0.473684		0.552632		0.506329			29		0.5625		0.525		0.5375
30		0.506494		0.455696		0.602564			30		0.3875		0.4625		0.4375
31		0.628205		0.487179		0.513158			31		0.6		0.5375		0.525
32		0.5375		0.56962		0.5			32		0.525		0.525		0.5

## Sheet: RT_FACE
		Deadline											Self-paced
participant		DOT_Cued	NEU_Cued	HAP_Cued	DIS_Cued		DOT_Uncued	NEU_Uncued	HAP_Uncued	DIS_Uncued			DOT_Cued	NEU_Cued	HAP_Cued	DIS_Cued		DOT_Uncued	NEU_Uncued	HAP_Uncued	DIS_Uncued
1		0.801268	0.825569	0.820138	0.824365		0.815705	0.834063	0.894456	0.769408			0.757203	0.914343	0.811236	0.816956		0.768628	0.759793	0.941583	0.776203
2		0.869815	0.898245	0.859242	0.937153		0.96578	0.882209	0.940649	0.91052			1.57394	1.52206	1.39338	1.26893		1.38156	1.53518	1.58982	1.27234
3		0.580595	0.664495	0.722682	0.579162		0.594379	0.664713	0.555899	0.615916			0.591552	0.720271	0.762828	0.806943		0.728927	0.713648	0.788416	0.602931
4		0.902651	0.834151	0.890715	0.920241		0.832827	0.877597	0.860488	0.900575			1.04139	0.968939	0.973723	0.988162		0.85196	0.867661	0.923615	0.930735
5		0.752937	0.67496	0.643662	0.707675		0.729655	0.681139	0.702569	0.691717			0.877923	0.79065	0.847462	0.944129		0.857095	0.873445	0.929006	0.928859
6		1.0783	0.759787	0.841213	0.928376		0.745596	0.773895	0.848388	0.922336			1.46418	2.65401	1.7608	1.6323		1.49054	1.17004	1.42856	1.60934
7		0.660297	0.649662	0.593379	0.724631		0.621625	0.587879	0.63933	0.607967			0.988429	0.982288	0.906537	1.00581		1.00086	1.00697	0.907443	0.999747
8		0.877895	0.91358	0.905719	0.821427		0.811276	0.817034	0.813253	0.870457			1.12091	1.21532	1.06679	1.17368		1.45603	1.19222	1.17	1.1729
9		0.858334	0.848542	0.860328	0.899751		0.839688	0.884148	0.90581	0.861262			1.55445	1.64537	1.98822	1.7488		1.67376	1.80376	1.59171	2.04227
10		0.828989	0.841659	0.810416	0.819687		0.762628	0.772454	0.734149	0.823806			1.29866	1.47395	1.34852	1.4005		1.41547	1.28158	1.4197	1.51455
11		0.856721	0.828029	0.805855	0.815576		0.886161	0.891724	0.865215	0.869602			1.31265	1.21222	1.21633	1.23527		1.23196	1.2028	1.31398	1.25976
12		1.06027	1.07887	1.04969	1.11337		1.02788	1.05279	1.08679	1.02541			1.65825	1.55352	1.78176	1.82248		1.85168	1.65326	1.73421	1.43507
13		0.928331	0.987556	0.885061	0.990214		0.895592	0.944657	0.908608	0.895458			1.13554	1.09129	1.14752	1.17102		1.1104	1.13664	1.07528	1.06813
14		0.782401	0.710986	0.77753	0.794267		0.665652	0.764842	0.659996	0.691983			1.50908	1.72437	1.66702	1.79025		1.57347	1.55688	1.73357	1.53077
15		0.967985	0.982747	1.01883	1.00256		0.786947	0.814206	0.716655	0.725583			1.4744	1.52216	1.69873	1.42848		1.54234	1.72158	1.55274	1.50959
16		0.776464	0.773855	0.761784	0.7371		0.746	0.775732	0.802205	0.748234			1.58736	1.44581	1.28217	1.5845		1.33968	1.33102	1.37021	1.50209
17		0.666072	0.65105	0.679375	0.711096		0.708271	0.624019	0.662277	0.593292			0.953505	0.743519	0.937603	0.770999		0.674319	0.694257	0.999758	0.844856
18		0.832126	0.845561	0.847561	0.919473		0.837893	0.789058	0.790852	0.729539			1.769	1.34755	1.48267	1.46495		1.53733	1.82635	1.87885	1.46525
19		1.0654	1.01906	1.006	1.01445		0.98834	1.0044	1.03482	0.990761			1.4899	1.46591	1.33966	1.46674		1.70666	1.4967	1.65517	1.1961
20		0.947881	0.900798	0.924244	0.982786		0.923275	0.935988	0.987043	0.903041			1.78298	1.58743	1.75141	1.68697		1.75022	1.61123	1.58498	1.80322
21		0.612363	0.648272	0.572927	0.657606		0.581819	0.623586	0.602678	0.638472			1.00635	0.92395	0.809025	1.01502		0.84127	0.939019	0.957282	0.940956
22		1.08733	1.04141	1.04503	1.02334		1.11548	1.02252	1.09688	1.08551			1.89176	1.90867	2.04825	2.08205		2.03265	2.04147	1.9672	1.97455
23		0.682025	0.583863	0.687357	0.589585		0.629936	0.665449	0.651595	0.619136			1.40114	1.26306	1.2013	1.22629		1.3679	1.20978	1.18251	1.05138
24		0.874067	0.849314	0.854528	0.960169		0.863187	0.825586	0.945486	0.808857			1.13655	1.31876	1.18835	1.28242		1.12846	1.19517	1.26441	0.987709
25		0.792356	0.793834	0.826785	0.782089		0.769246	0.77274	0.777224	0.758293			0.769782	0.741884	0.751937	0.801246		0.837838	0.704898	0.822684	0.831887
26		0.857319	0.772002	0.786227	0.724263		0.755879	0.770379	0.743822	0.757399			1.70936	1.67908	1.49899	1.518		1.80845	1.68574	1.99279	1.71419
27		1.05594	0.986309	1.13309	1.00805		1.02922	1.07155	1.06567	1.05511			2.25313	2.33815	2.46825	2.0836		2.20449	2.3732	1.90708	2.36338
28		0.566918	0.609975	0.636766	0.661782		0.560841	0.56025	0.542299	0.514488			0.946193	1.1872	1.1073	1.07352		1.11968	1.00732	0.954666	0.965573

## Sheet: RT_FOOD
		Deadline											Self-paced
participant		DOT_Cued	APP_Cued	AVE_Cued		DOT_Uncued	APP_Uncued	AVE_Uncued			participant		DOT_Cued	APP_Cued	AVE_Cued		DOT_Uncued	APP_Uncued	AVE_Uncued
1		1.03775	1.07402	1.04756		1.0333	1.07463	1.09698			1		0.714636	0.725261	0.762632		0.75307	0.741129	0.732786
2		0.843744	0.776438	0.843929		0.743174	0.672372	0.700753			2		1.27458	1.18662	1.04076		0.923451	1.02918	1.0777
3		0.770922	0.887995	0.876269		0.789819	0.779981	0.764365			3		1.0764	1.14175	1.63512		1.33441	1.21225	1.23445
4		0.844008	0.825029	0.819616		0.772154	0.786404	0.757063			4		1.38741	1.37501	1.43044		1.35633	1.45782	1.50807
5		0.857059	0.862368	0.839367		0.803794	0.810505	0.811038			5		1.22132	1.08969	1.40105		1.07003	0.977706	1.08598
6		0.708	0.72514	0.747795		0.686507	0.687811	0.666343			6		2.04991	1.76028	2.64296		1.79667	1.86701	1.84414
7		0.884251	0.877858	0.865398		0.841804	0.842749	0.864011			7		3.89085	3.66321	4.25711		3.84915	3.21084	3.96943
8		0.895565	0.779173	0.898402		0.840908	0.744311	0.71125			8		2.00038	1.96524	2.16746		1.85574	1.97105	1.88424
9		0.868497	0.873227	0.862132		0.901656	0.855155	0.904701			9		1.54452	1.56167	1.51851		1.59067	1.50826	1.58194
10		0.926673	1.06475	1.00168		0.985646	0.968602	0.995625			10		1.07122	1.28011	1.20469		1.27705	1.17962	1.1114
11		0.791782	0.844111	0.849314		0.808803	0.827132	0.823757			11		1.50423	1.60974	1.6649		1.54264	1.72204	1.743
12		0.725141	0.773307	0.756932		0.732283	0.767984	0.73124			12		1.82616	1.7836	1.97072		1.93884	1.97555	2.00529
13		0.931093	0.934394	0.946393		0.875973	0.880837	0.850133			13		1.68571	1.68228	1.74871		1.60535	1.70973	1.75029
14		0.928997	0.863758	0.921882		0.854207	0.879949	0.880103			14		1.66912	1.26568	1.29485		1.32884	1.37633	1.33414
15		0.972001	0.954347	0.967351		0.948956	0.93459	0.947149			15		1.64678	1.44454	1.60595		1.56466	1.55179	1.72021
16		0.831567	0.822537	0.786862		0.779376	0.864457	0.752766			16		2.1436	1.88115	1.85073		2.07227	2.07934	2.11568
17		0.811101	0.922591	0.896515		0.815159	0.949349	0.866665			17		0.849156	0.841764	0.932212		0.717745	0.689132	0.73237
18		0.806687	0.802456	0.827218		0.741119	0.785775	0.776579			18		1.57048	1.53533	1.53854		1.52197	1.42983	1.44582
19		1.01327	1.00493	1.02939		1.0008	1.00434	1.01835			19		2.42898	2.49162	2.8486		2.43667	2.62566	2.5814
20		0.681076	0.747188	0.688661		0.755727	0.724702	0.757308			20		0.726601	0.63106	0.70661		0.665231	0.64686	0.672746
21		0.976593	1.04705	1.0055		1.03017	0.974311	1.03357			21		0.987562	1.24288	1.06202		1.09381	0.96131	1.00627
22		0.850734	0.778948	0.798026		0.77695	0.721319	0.700941			22		0.95358	0.931314	0.864991		0.934116	0.952779	0.90366
23		0.911147	0.94061	0.962272		0.930334	0.918455	0.892595			23		1.87394	1.86747	1.74854		1.87108	1.81421	1.99321
24		0.764675	0.768789	0.778779		0.725439	0.704729	0.737238			24		1.25042	1.24735	1.10798		1.23677	1.11465	1.17439
25		0.687042	0.593156	0.696213		0.675973	0.66364	0.588466			25		1.77482	1.95315	1.8932		1.84839	1.99314	2.03007
26		1.1876	1.13468	1.19742		1.18775	1.16935	1.16765			26		1.79029	1.6983	1.88112		1.67838	1.69088	1.56445
27		0.827487	0.804963	0.82098		0.793389	0.793927	0.762511			27		0.879334	0.973234	0.908225		0.849117	0.86284	0.938518
28		1.04695	1.0946	1.04941		1.08026	1.05003	1.08732			28		1.87301	1.89135	1.87903		1.93372	2.06371	1.83068
29		0.994233	0.978668	0.99729		0.99411	1.01841	0.977549			29		1.06265	1.09495	0.985951		1.05368	0.912815	0.920806
30		1.05521	1.09812	1.0283		1.07878	1.07044	1.07119			30		3.20207	3.35874	2.92984		3.5592	3.34326	3.28824
31		1.05643	1.08759	1.05174		0.998784	0.992085	0.988579			31		1.65555	1.45561	1.45579		1.48738	1.58961	1.68519
32		0.882773	0.901903	0.874338		0.833171	0.917468	0.806728			32		3.88052	3.40633	3.82617		3.74713	3.66987	3.64884
